# Supplementary material for: Influence of Dietary Protein Content on the Nutritional Composition of Mealworm Larvae (Tenebrio molitor L.)
Source: Insects. 2023 Mar 6;14(3):261. doi: 10.3390/insects14030261 (PMC10053216; doi:10.3390/insects14030261)
Supplement: Supplementary file 1 [file insects-14-00261-s001.zip]

Archive with 1 entries (1 files):
- insects-2221679-supplementary matterials.pdf
